# Supplementary material for: Prognostic significance and multidimensional roles of interferon regulatory factors in cancer biology: A comprehensive analysis
Source: Genes Dis. 2024 Sep 7;12(3):101426. doi: 10.1016/j.gendis.2024.101426 (PMC11786875; doi:10.1016/j.gendis.2024.101426)
Supplement: Multimedia component 2 [file mmc2.zip › code.R]

#setwd("J:\\泛癌\\矩阵处理") 
setwd("J:\\泛癌\\IRF") 


###############
library(ggpubr)

data=read.table("GeneExp.txt",sep="\t",header=T,check.names=F)   #??ȡ????ͼ?????ļ?
gene=colnames(data)[2]
colnames(data)[2]="expression"
#????????ͼ
p=ggboxplot(data, x="CancerType", y="expression", color = "Type", 
            ylab=paste0(gene," expression"),
            xlab="",
            palette = c("blue","red") )
p=p+rotate_x_text(60)
pdf(file="boxplot.pdf",width=8,height=5)    #????ͼƬ?ļ?
p+stat_compare_means(aes(group=Type),
                     method="wilcox.test",
                     symnum.args=list(cutpoints = c(0, 0.001, 0.01, 0.05, 1), symbols = c("***", "**", "*", " ")),
                     label = "p.signif")
dev.off()

#############
library(limma)

expFile="GeneExp.txt"                                       #?????????ļ?

#??ȡĿ¼???????????ļ?
setwd("J:\\泛癌\\矩阵处理") 
files=dir()
files=grep(".survival.tsv$",files,value=T)

#??ȡÿ?????????????????ļ?
surTime=data.frame()
for(i in 1:length(files)){
  inputFile=files[i]
  rt=read.table(inputFile,header=T,sep="\t",check.names=F,row.names=1)
  rt=rt[,c(3,1)]
  surTime=rbind(surTime,rt)
}
colnames(surTime)=c("futime","fustat")

#??ȡ?????ļ????????????ļ?????
exp=read.table(expFile,sep="\t",header=T,check.names=F,row.names=1)
exp=exp[(exp[,"Type"]=="Tumor"),]

#???ݺϲ???????????
sameSample=intersect(row.names(surTime),row.names(exp))
surTime=surTime[sameSample,]
exp=exp[sameSample,]
surData=cbind(surTime,exp)
surData=cbind(id=row.names(surData),surData)
setwd("J:\\泛癌\\IRF") 
write.table(surData,file="expTime.txt",sep="\t",quote=F,row.names=F)


library(survival)
library(survminer)

rt=read.table("expTime.txt",header=T,sep="\t",check.names=F,row.names=1)       #??ȡ?????ļ?
rt$futime=rt$futime/365
gene=colnames(rt)[3]
pFilter=1         #km????pvalue????????

#?????????ͽ???ѭ??
for(i in unique(rt[,"CancerType"])){
  rt1=rt[(rt[,"CancerType"]==i),]
  group=ifelse(rt1[,gene]>median(rt1[,gene]),"high","low")
  diff=survdiff(Surv(futime, fustat) ~group,data = rt1)
  pValue=1-pchisq(diff$chisq,df=1)
  if(pValue<pFilter){
    if(pValue<0.001){
      pValue="p<0.001"
    }else{
      pValue=paste0("p=",sprintf("%.03f",pValue))
    }
    fit <- survfit(Surv(futime, fustat) ~ group, data = rt1)
    #????????????
    surPlot=ggsurvplot(fit, 
                       data=rt1,
                       title=paste0("Cancer: ",i),
                       pval=pValue,
                       pval.size=6,
                       legend.labs=c("high","low"),
                       legend.title=paste0(gene," levels"),
                       font.legend=12,
                       xlab="Time(years)",
                       ylab="Overall survival",
                       break.time.by = 3,
                       palette=c("red","blue"),
                       conf.int=F,
                       fontsize=4,
                       risk.table=TRUE,
                       risk.table.title="",
                       risk.table.height=.25)
    pdf(file=paste0("survival.",i,".pdf"),onefile = FALSE,
        width = 6,             #ͼƬ?Ŀ???
        height =5)             #ͼƬ?ĸ߶?
    print(surPlot)
    dev.off()
  }
}

#############COX
library(survival)
library(forestplot)

rt=read.table("expTime.txt",header=T,sep="\t",check.names=F,row.names=1)    #??ȡ?????ļ?
rt$futime=rt$futime/365
gene=colnames(rt)[3]

#?????????ͽ???ѭ??
outTab=data.frame()
for(i in unique(rt[,"CancerType"])){
  rt1=rt[(rt[,"CancerType"]==i),]
  cox=coxph(Surv(futime, fustat) ~ rt1[,gene], data = rt1)
  coxSummary = summary(cox)
  coxP=coxSummary$coefficients[,"Pr(>|z|)"]
  outTab=rbind(outTab,
               cbind(cancer=i,
                     HR=coxSummary$conf.int[,"exp(coef)"],
                     HR.95L=coxSummary$conf.int[,"lower .95"],
                     HR.95H=coxSummary$conf.int[,"upper .95"],
                     pvalue=coxP) )
}
write.table(outTab,file="cox.result.txt",sep="\t",row.names=F,quote=F)    #??????????pֵ?????ļ?


############????ɭ??ͼ????############
coxFile="cox.result.txt"
  #??ȡ?????ļ?
  rt=read.table(coxFile,header=T,sep="\t",row.names=1,check.names=F)
  data=as.matrix(rt)
  HR=data[,1:3]
  hr=sprintf("%.3f",HR[,"HR"])
  hrLow=sprintf("%.3f",HR[,"HR.95L"])
  hrHigh=sprintf("%.3f",HR[,"HR.95H"])
  pVal=data[,"pvalue"]
  pVal=ifelse(pVal<0.001, "<0.001", sprintf("%.3f", pVal))
  clrs <- fpColors(box="#C2151A",line="darkblue", summary="royalblue")      #??????ɫ
  tabletext <- 
    list(c(NA, rownames(HR)),
         append("pvalue", pVal),
         append("Hazard ratio",paste0(hr,"(",hrLow,"-",hrHigh,")")) )   #????ͼƬ????
  pdf(file="forest_OS.pdf",width = 9,height = 6,onefile = FALSE)
  forestplot(tabletext, 
             rbind(rep(NA, 3), HR),
             col=clrs,
             graphwidth=unit(50, "mm"),
             xlog=T,
             lwd.ci=4,
             boxsize=0.6,
             xlab="Hazard ratio",
             txt_gp=fpTxtGp(ticks=gpar(cex=1.1),xlab=gpar(cex = 1.25))
  )
  dev.off()


#########################DSS
library(limma)
library(survival)
library(survminer)
library(forestplot)

pFilter=0.05                                                      #km????pvalue????????
cliFile="J:\\泛癌\\矩阵处理\\Survival_SupplementalTable_S1_20171025_xena_sp"          #?ٴ??????ļ?????

#??ȡ?????????ļ?
rt=read.table("GeneExp.txt",header=T,sep="\t",check.names=F,row.names=1)
gene=colnames(rt)[1]

#??ȡ?ٴ??????ļ?
cli=read.table(cliFile,header=T,sep="\t",check.names=F,row.names=1)
cli=cli[,c("DSS.time","DSS")]
cli=na.omit(cli)
colnames(cli)=c("futime","fustat")

#?????????ͽ???ѭ??
outTab=data.frame()
for(i in unique(rt[,"CancerType"])){
  rt1=rt[(rt[,"CancerType"]==i),]
  #????????
  data=cbind(rt1,gene=rt1[,gene])
  data=as.matrix(data[,c(gene,"gene")])
  if(nchar(row.names(data)[1])!=nchar(row.names(cli)[1])){
    row.names(data)=gsub(".$","",row.names(data))}
  data=avereps(data)
  sameSample=intersect(row.names(data),row.names(cli))
  sameData=data[sameSample,]
  sameCli=cli[sameSample,]
  rt1=cbind(sameCli,sameData)
  rt1$futime=rt1$futime/365
  if(nrow(rt1)<3){next}
  
  group=ifelse(rt1[,gene]>median(rt1[,gene]),"high","low")
  diff=survdiff(Surv(futime, fustat) ~group,data = rt1)
  pValue=1-pchisq(diff$chisq,df=1)
  if(pValue<pFilter){
    if(pValue<0.001){
      pValue="p<0.001"
    }else{
      pValue=paste0("p=",sprintf("%.03f",pValue))
    }
    fit <- survfit(Surv(futime, fustat) ~ group, data = rt1)
    #????????????
    surPlot=ggsurvplot(fit, 
                       data=rt1,
                       title=paste0("Cancer: ",i),
                       pval=pValue,
                       pval.size=6,
                       legend.labs=c("high","low"),
                       legend.title=paste0(gene," levels"),
                       font.legend=12,
                       xlab="Time(years)",
                       ylab="Disease-specific survival",
                       break.time.by = 1,
                       palette=c("red","blue"),
                       conf.int=F,
                       fontsize=4,
                       risk.table=TRUE,
                       risk.table.title="",
                       risk.table.height=.25)
    pdf(file=paste0("DSS.",i,".pdf"),onefile = FALSE, width = 6, height =5)
    print(surPlot)
    dev.off()
  }
  #cox????
  cox=coxph(Surv(futime, fustat) ~ gene, data = rt1)
  coxSummary = summary(cox)
  coxP=coxSummary$coefficients[,"Pr(>|z|)"]
  outTab=rbind(outTab,
               cbind(cancer=i,
                     HR=coxSummary$conf.int[,"exp(coef)"],
                     HR.95L=coxSummary$conf.int[,"lower .95"],
                     HR.95H=coxSummary$conf.int[,"upper .95"],
                     pvalue=coxP) )
}
write.table(outTab,file="DSS_cox.result.txt",sep="\t",row.names=F,quote=F)    #???????????ͺ?pֵ?????ļ?

############????ɭ??ͼ????############

coxFile="DSS_cox.result.txt"
  #??ȡ?????ļ?
  rt=read.table(coxFile,header=T,sep="\t",row.names=1,check.names=F)
  data=as.matrix(rt)
  HR=data[,1:3]
  hr=sprintf("%.3f",HR[,"HR"])
  hrLow=sprintf("%.3f",HR[,"HR.95L"])
  hrHigh=sprintf("%.3f",HR[,"HR.95H"])
  pVal=data[,"pvalue"]
  pVal=ifelse(pVal<0.001, "<0.001", sprintf("%.3f", pVal))
  clrs <- fpColors(box="#4577FF",line="darkblue", summary="royalblue")      #??????ɫ
  tabletext <- 
    list(c(NA, rownames(HR)),
         append("pvalue", pVal),
         append("Hazard ratio",paste0(hr,"(",hrLow,"-",hrHigh,")")) )   #????ͼƬ????
  pdf(file="forest_DSS.pdf",width = 9,height = 6,onefile = FALSE)
  forestplot(tabletext, 
             rbind(rep(NA, 3), HR),
             col=clrs,
             graphwidth=unit(50, "mm"),
             xlog=T,
             lwd.ci=4,
             boxsize=0.6,
             xlab="Hazard ratio",
             txt_gp=fpTxtGp(ticks=gpar(cex=1.1),xlab=gpar(cex = 1.25))
  )
  dev.off()

###########DFI
library(limma)
library(survival)
library(survminer)
library(forestplot)

pFilter=0.05                                                      #km????pvalue????????
cliFile="J:\\泛癌\\矩阵处理\\Survival_SupplementalTable_S1_20171025_xena_sp"          #?ٴ??????ļ?????

#??ȡ?????????ļ?
rt=read.table("GeneExp.txt",header=T,sep="\t",check.names=F,row.names=1)
gene=colnames(rt)[1]

#??ȡ?ٴ??????ļ?
cli=read.table(cliFile,header=T,sep="\t",check.names=F,row.names=1)
cli=cli[,c("DFI.time","DFI")]
cli=na.omit(cli)
colnames(cli)=c("futime","fustat")

#?????????ͽ???ѭ??
outTab=data.frame()
for(i in unique(rt[,"CancerType"])){
  rt1=rt[(rt[,"CancerType"]==i),]
  #????????
  data=cbind(rt1,gene=rt1[,gene])
  data=as.matrix(data[,c(gene,"gene")])
  if(nchar(row.names(data)[1])!=nchar(row.names(cli)[1])){
    row.names(data)=gsub(".$","",row.names(data))}
  data=avereps(data)
  sameSample=intersect(row.names(data),row.names(cli))
  sameData=data[sameSample,]
  sameCli=cli[sameSample,]
  rt1=cbind(sameCli,sameData)
  rt1$futime=rt1$futime/365
  if(nrow(rt1)<3){next}
  
  group=ifelse(rt1[,gene]>median(rt1[,gene]),"high","low")
  diff=survdiff(Surv(futime, fustat) ~group,data = rt1)
  pValue=1-pchisq(diff$chisq,df=1)
  if(pValue<pFilter){
    if(pValue<0.001){
      pValue="p<0.001"
    }else{
      pValue=paste0("p=",sprintf("%.03f",pValue))
    }
    fit <- survfit(Surv(futime, fustat) ~ group, data = rt1)
    #????????????
    surPlot=ggsurvplot(fit, 
                       data=rt1,
                       title=paste0("Cancer: ",i),
                       pval=pValue,
                       pval.size=6,
                       legend.labs=c("high","low"),
                       legend.title=paste0(gene," levels"),
                       font.legend=12,
                       xlab="Time(years)",
                       ylab="Disease-free interval",
                       break.time.by = 1,
                       palette=c("red","blue"),
                       conf.int=F,
                       fontsize=4,
                       risk.table=TRUE,
                       risk.table.title="",
                       risk.table.height=.25)
    pdf(file=paste0("DFI.",i,".pdf"),onefile = FALSE, width = 6, height =5)
    print(surPlot)
    dev.off()
  }
  #cox????
  cox=coxph(Surv(futime, fustat) ~ gene, data = rt1)
  coxSummary = summary(cox)
  coxP=coxSummary$coefficients[,"Pr(>|z|)"]
  outTab=rbind(outTab,
               cbind(cancer=i,
                     HR=coxSummary$conf.int[,"exp(coef)"],
                     HR.95L=coxSummary$conf.int[,"lower .95"],
                     HR.95H=coxSummary$conf.int[,"upper .95"],
                     pvalue=coxP) )
}
write.table(outTab,file="DFI_cox.result.txt",sep="\t",row.names=F,quote=F)    #???????????ͺ?pֵ?????ļ?

############????ɭ??ͼ????############
coxFile="DFI_cox.result.txt"
  #??ȡ?????ļ?
  rt=read.table(coxFile,header=T,sep="\t",row.names=1,check.names=F)
  data=as.matrix(rt)
  HR=data[,1:3]
  hr=sprintf("%.3f",HR[,"HR"])
  hrLow=sprintf("%.3f",HR[,"HR.95L"])
  hrHigh=sprintf("%.3f",HR[,"HR.95H"])
  pVal=data[,"pvalue"]
  pVal=ifelse(pVal<0.001, "<0.001", sprintf("%.3f", pVal))
  clrs <- fpColors(box="#6F8B35",line="darkblue", summary="royalblue")      #??????ɫ
  tabletext <- 
    list(c(NA, rownames(HR)),
         append("pvalue", pVal),
         append("Hazard ratio",paste0(hr,"(",hrLow,"-",hrHigh,")")) )   #????ͼƬ????
  pdf(file="forest_DFI.pdf",width = 9,height = 6,onefile = FALSE)
  forestplot(tabletext, 
             rbind(rep(NA, 3), HR),
             col=clrs,
             graphwidth=unit(50, "mm"),
             xlog=T,
             lwd.ci=4,
             boxsize=0.6,
             xlab="Hazard ratio",
             txt_gp=fpTxtGp(ticks=gpar(cex=1.1),xlab=gpar(cex = 1.25))
  )
  dev.off()


###########PFI
library(limma)
library(survival)
library(survminer)
library(forestplot)

pFilter=0.05                                                      #km????pvalue????????
cliFile="J:\\泛癌\\矩阵处理\\Survival_SupplementalTable_S1_20171025_xena_sp"          #?ٴ??????ļ?????

#??ȡ?????????ļ?
rt=read.table("GeneExp.txt",header=T,sep="\t",check.names=F,row.names=1)
gene=colnames(rt)[1]

#??ȡ?ٴ??????ļ?
cli=read.table(cliFile,header=T,sep="\t",check.names=F,row.names=1)
cli=cli[,c("PFI.time","PFI")]
cli=na.omit(cli)
colnames(cli)=c("futime","fustat")

#?????????ͽ???ѭ??
outTab=data.frame()
for(i in unique(rt[,"CancerType"])){
  rt1=rt[(rt[,"CancerType"]==i),]
  #????????
  data=cbind(rt1,gene=rt1[,gene])
  data=as.matrix(data[,c(gene,"gene")])
  if(nchar(row.names(data)[1])!=nchar(row.names(cli)[1])){
    row.names(data)=gsub(".$","",row.names(data))}
  data=avereps(data)
  sameSample=intersect(row.names(data),row.names(cli))
  sameData=data[sameSample,]
  sameCli=cli[sameSample,]
  rt1=cbind(sameCli,sameData)
  rt1$futime=rt1$futime/365
  if(nrow(rt1)<3){next}
  
  group=ifelse(rt1[,gene]>median(rt1[,gene]),"high","low")
  diff=survdiff(Surv(futime, fustat) ~group,data = rt1)
  pValue=1-pchisq(diff$chisq,df=1)
  if(pValue<pFilter){
    if(pValue<0.001){
      pValue="p<0.001"
    }else{
      pValue=paste0("p=",sprintf("%.03f",pValue))
    }
    fit <- survfit(Surv(futime, fustat) ~ group, data = rt1)
    #????????????
    surPlot=ggsurvplot(fit, 
                       data=rt1,
                       title=paste0("Cancer: ",i),
                       pval=pValue,
                       pval.size=6,
                       legend.labs=c("high","low"),
                       legend.title=paste0(gene," levels"),
                       font.legend=12,
                       xlab="Time(years)",
                       ylab="Disease-free interval",
                       break.time.by = 1,
                       palette=c("red","blue"),
                       conf.int=F,
                       fontsize=4,
                       risk.table=TRUE,
                       risk.table.title="",
                       risk.table.height=.25)
    pdf(file=paste0("PFI",i,".pdf"),onefile = FALSE, width = 6, height =5)
    print(surPlot)
    dev.off()
  }
  #cox????
  cox=coxph(Surv(futime, fustat) ~ gene, data = rt1)
  coxSummary = summary(cox)
  coxP=coxSummary$coefficients[,"Pr(>|z|)"]
  outTab=rbind(outTab,
               cbind(cancer=i,
                     HR=coxSummary$conf.int[,"exp(coef)"],
                     HR.95L=coxSummary$conf.int[,"lower .95"],
                     HR.95H=coxSummary$conf.int[,"upper .95"],
                     pvalue=coxP) )
}
write.table(outTab,file="PFI_cox.result.txt",sep="\t",row.names=F,quote=F)    #???????????ͺ?pֵ?????ļ?

############????ɭ??ͼ????############
coxFile="PFI_cox.result.txt"

  #??ȡ?????ļ?
  rt=read.table(coxFile,header=T,sep="\t",row.names=1,check.names=F)
  data=as.matrix(rt)
  HR=data[,1:3]
  hr=sprintf("%.3f",HR[,"HR"])
  hrLow=sprintf("%.3f",HR[,"HR.95L"])
  hrHigh=sprintf("%.3f",HR[,"HR.95H"])
  pVal=data[,"pvalue"]
  pVal=ifelse(pVal<0.001, "<0.001", sprintf("%.3f", pVal))
  clrs <- fpColors(box="#EECA1F",line="darkblue", summary="royalblue")      #??????ɫ
  tabletext <- 
    list(c(NA, rownames(HR)),
         append("pvalue", pVal),
         append("Hazard ratio",paste0(hr,"(",hrLow,"-",hrHigh,")")) )   #????ͼƬ????
  pdf(file="forest_PFI.pdf",width = 9,height = 6,onefile = FALSE)
  forestplot(tabletext, 
             rbind(rep(NA, 3), HR),
             col=clrs,
             graphwidth=unit(50, "mm"),
             xlog=T,
             lwd.ci=4,
             boxsize=0.6,
             xlab="Hazard ratio",
             txt_gp=fpTxtGp(ticks=gpar(cex=1.1),xlab=gpar(cex = 1.25))
  )
  dev.off()


#############STAGE
library(limma)
library(ggpubr)

file="GeneExp.txt"                                                      #?????ļ?
rt=read.table(file,sep="\t",header=T,check.names=F,row.names=1)              #??ȡ?????????ļ?
cli=read.table("J:\\泛癌\\矩阵处理\\clinical.txt",sep="\t",header=T,check.names=F,row.names=1)    #??ȡ?ٴ??????ļ?
gene=colnames(rt)[1]
clinical=colnames(cli)[1]

#??????????ѭ?????????ٴ??????Է???
outTab=data.frame()
for(i in unique(rt[,"CancerType"])){
  rt1=rt[(rt[,"CancerType"]==i),]
  #??????Ʒ
  data=cbind(rt1,gene=rt1[,gene])
  data=as.matrix(data[,c(gene,"gene")])
  if(nchar(row.names(data)[1])!=nchar(row.names(cli)[1])){
    row.names(data)=gsub(".$","",row.names(data))}
  data=avereps(data)
  sameSample=intersect(row.names(data),row.names(cli))
  sameData=data[sameSample,]
  sameClinical=cli[sameSample,]
  cliExpData=cbind(as.data.frame(sameClinical),sameData)
  if(nrow(cliExpData)==0){next}
  #???ñȽ???
  group=levels(factor(cliExpData$sameClinical))
  comp=combn(group,2)
  my_comparisons=list()
  for(j in 1:ncol(comp)){my_comparisons[[j]]<-comp[,j]}
  #????boxplot
  boxplot=ggboxplot(cliExpData, x="sameClinical", y="gene", color="sameClinical",
                    xlab=clinical,
                    ylab=paste(gene,"expression"),
                    legend.title=clinical,
                    title=paste0("Cancer: ",i),
                    add = "jitter")+ 
    stat_compare_means(comparisons = my_comparisons)
  pdf(file=paste0(clinical,".",i,".pdf"),width=5.5,height=5)
  print(boxplot)
  dev.off()
}

##############TMB
#??ȡ?????ļ?
exp=read.table("GeneExp.txt", header=T,sep="\t",row.names=1,check.names=F)
#??ȡTMB?ļ?
TMB=read.table("J:\\泛癌\\矩阵处理\\TMB.txt", header=T,sep="\t",row.names=1,check.names=F)
#ȥ????????Ʒ
group=sapply(strsplit(row.names(exp),"\\-"),"[",4)
group=sapply(strsplit(group,""),"[",1)
group=gsub("2","1",group)
exp=exp[group==0,]
#??Ʒȡ????
sameSample=intersect(row.names(TMB),row.names(exp))
TMB=TMB[sameSample,]
exp=exp[sameSample,]

#?????Լ???
outTab=data.frame()
fmsbTab=data.frame()
for(i in unique(exp[,"CancerType"])){
  exp1=exp[(exp[,"CancerType"]==i),]
  TMB1=TMB[(TMB[,"CancerType"]==i),]
  x=as.numeric(TMB1[,1])
  y=as.numeric(exp1[,1])
  corT=cor.test(x,y,method="spearman")
  cor=corT$estimate
  pValue=corT$p.value
  sig=ifelse(pValue<0.001,"***",ifelse(pValue<0.01,"**",ifelse(pValue<0.05,"*"," ")))
  outTab=rbind(outTab,cbind(CancerType=i,cor=cor,pValue=pValue,sig))
  fmsbTab=rbind(fmsbTab,cbind(CancerType=i,cor=cor))
}
write.table(outTab,file="corStat.txt",sep="\t",row.names=F,quote=F)
write.table(t(fmsbTab),file="fmsbInput.txt",sep="\t",col.names=F,quote=F)

##############

library(fmsb) 
data=read.table("fmsbInput.txt",header=T,sep="\t",row.names=1,check.names=F)   #??ȡ?????ļ?
maxValue=ceiling(max(abs(data))*10)/10
data=rbind(rep(maxValue,ncol(data)),rep(-maxValue,ncol(data)),data)
#??????ɫ
colors="red"
#??????????
corStat=read.table("corStat.txt",header=T,sep="\t",row.names=1,check.names=F)
colnames(data)=paste0(colnames(data),corStat$sig)

#????????
pdf(file="radar_TMB.pdf",height=7,width=7)
radarchart( data, axistype=1 , 
            pcol=colors,                 #??????ɫ
            plwd=2 ,                     #????????
            plty=1,                      #???ߣ?ʵ??
            cglcol="grey",               #??????????ɫ
            cglty=1,                     #???????????ߣ?ʵ?? 
            caxislabels=seq(-maxValue,maxValue,maxValue/2),    #?????̶?
            cglwd=1.2,                   #??????????ϸ
            axislabcol="blue",           #?̶???ɫ
            vlcex=0.8                    #??????С
)
dev.off()

##############MSI
exp=read.table("GeneExp.txt", header=T,sep="\t",row.names=1,check.names=F)
#??ȡMSI?ļ?
MSI=read.table("J:\\泛癌\\矩阵处理\\MSI.txt", header=T,sep="\t",row.names=1,check.names=F)
#ȥ????????Ʒ
group=sapply(strsplit(row.names(exp),"\\-"),"[",4)
group=sapply(strsplit(group,""),"[",1)
group=gsub("2","1",group)
exp=exp[group==0,]
#??Ʒȡ????
sameSample=intersect(row.names(MSI),row.names(exp))
MSI=MSI[sameSample,]
exp=exp[sameSample,]

#?????Լ???
outTab=data.frame()
fmsbTab=data.frame()
for(i in unique(exp[,"CancerType"])){
  exp1=exp[(exp[,"CancerType"]==i),]
  MSI1=MSI[(MSI[,"CancerType"]==i),]
  x=as.numeric(MSI1[,1])
  y=as.numeric(exp1[,1])
  corT=cor.test(x,y,method="spearman")
  cor=corT$estimate
  pValue=corT$p.value
  sig=ifelse(pValue<0.001,"***",ifelse(pValue<0.01,"**",ifelse(pValue<0.05,"*"," ")))
  outTab=rbind(outTab,cbind(CancerType=i,cor=cor,pValue=pValue,sig))
  fmsbTab=rbind(fmsbTab,cbind(CancerType=i,cor=cor))
}
write.table(outTab,file="corStat.txt",sep="\t",row.names=F,quote=F)
write.table(t(fmsbTab),file="fmsbInput.txt",sep="\t",col.names=F,quote=F)

data=read.table("fmsbInput.txt",header=T,sep="\t",row.names=1,check.names=F)   #??ȡ?????ļ?
maxValue=ceiling(max(abs(data))*10)/10
data=rbind(rep(maxValue,ncol(data)),rep(-maxValue,ncol(data)),data)
#??????ɫ
colors="blue"
#??????????
corStat=read.table("corStat.txt",header=T,sep="\t",row.names=1,check.names=F)
colnames(data)=paste0(colnames(data),corStat$sig)

#????????
pdf(file="radar_MSI.pdf",height=7,width=7)
radarchart( data, axistype=1 , 
            pcol=colors,                 #??????ɫ
            plwd=2 ,                     #????????
            plty=1,                      #???ߣ?ʵ??
            cglcol="grey",               #??????????ɫ
            cglty=1,                     #???????????ߣ?ʵ?? 
            caxislabels=seq(-maxValue,maxValue,maxValue/2),    #?????̶?
            cglwd=1.2,                   #??????????ϸ
            axislabcol="green",           #?̶???ɫ
            vlcex=0.8                    #??????С
)
dev.off()

################estimateScores

library(ggplot2)
library(ggpubr)
library(ggExtra)

pFilter=0.001         #????pֵ????????

#??ȡ?????ļ?
exp=read.table("GeneExp.txt", header=T,sep="\t",row.names=1,check.names=F)
gene=colnames(exp)[1]
#??ȡ????΢?????ļ?
TME=read.table("J:\\泛癌\\矩阵处理\\estimateScores.txt", header=T,sep="\t",row.names=1,check.names=F)
#ȥ????????Ʒ
group=sapply(strsplit(row.names(exp),"\\-"),"[",4)
group=sapply(strsplit(group,""),"[",1)
group=gsub("2","1",group)
exp=exp[group==0,]
#??Ʒȡ????
sameSample=intersect(row.names(TME),row.names(exp))
TME=TME[sameSample,]
exp=exp[sameSample,]

#?????Լ???
outTab=data.frame()
#??????????ѭ??
for(i in unique(exp[,"CancerType"])){
  exp1=exp[(exp[,"CancerType"]==i),]
  TME1=TME[(TME[,"CancerType"]==i),]
  y=as.numeric(exp1[,1])
  outVector=data.frame(i,gene)
  #??΢????????ѭ??
  for(j in colnames(TME1)[1:2]){
    x=as.numeric(TME1[,j])
    df1=as.data.frame(cbind(x,y))
    corT=cor.test(x,y,method="spearman")
    cor=corT$estimate
    pValue=corT$p.value
    outVector=cbind(outVector,pValue)
    p1=ggplot(df1, aes(x, y)) + 
      xlab(j)+ylab(gene)+
      ggtitle(paste0("Cancer: ",i))+theme(title=element_text(size=10))+
      geom_point()+ geom_smooth(method="lm") + theme_bw()+
      stat_cor(method = 'spearman', aes(x =x, y =y))
    p2=ggMarginal(p1, type = "density", xparams = list(fill = "orange"),yparams = list(fill = "blue"))
    if(pValue<pFilter){
      pdf(file=paste0("estimateCor.",i,"_",j,".pdf"),width=5,height=5)
      print(p2)
      dev.off()
    }
  }
  outTab=rbind(outTab,outVector)
}
colNames=c("CancerType","Gene",colnames(TME)[1:2])
colnames(outTab)=colNames
write.table(outTab,file="estimateCor.result.txt",sep="\t",row.names=F,quote=F)


################GSVA
load("F:\\新课程\\小丫画图\\GSVA\\hallmark.gs.RData")
library(GSVA)
library(limma)
library(GSEABase)

rt=read.table("J:\\泛癌\\矩阵处理\\symbol.COAD.txt",sep="\t",header=T,check.names=F)
rt <- as.matrix(rt)
rownames(rt)=rt[,1]
exp=rt[,2:ncol(rt)]

dimnames=list(rownames(exp),colnames(exp))
gsym.expr=matrix(as.numeric(as.matrix(exp)),nrow=nrow(exp),dimnames=dimnames)

head(gsym.expr)
gsva_es <- gsva(as.matrix(gsym.expr), gs)
write.csv(gsva_es, "gsva_out.csv", quote = F)


library(ggplot2)
library(ggpubr)
library(ggExtra)

pFilter=1         #????pֵ????????

#??ȡ?????ļ?
exp=read.table("GeneExp.txt", header=T,sep="\t",row.names=1,check.names=F)
gene=colnames(exp)[1]
#??ȡ????΢?????ļ?
TME=read.table("GSVA.txt", header=T,sep="\t",row.names=1,check.names=F)
#ȥ????????Ʒ
group=sapply(strsplit(row.names(exp),"\\-"),"[",4)
group=sapply(strsplit(group,""),"[",1)
group=gsub("2","1",group)
exp=exp[group==0,]
#??Ʒȡ????
sameSample=intersect(row.names(TME),row.names(exp))
TME=TME[sameSample,]
exp=exp[sameSample,]

#?????Լ???
outTab=data.frame()
#??????????ѭ??
for(i in unique(exp[,"CancerType"])){
  exp1=exp[(exp[,"CancerType"]==i),]
  TME1=TME[(TME[,"CancerType"]==i),]
  y=as.numeric(exp1[,1])
  outVector=data.frame(i,gene)
  #??΢????????ѭ??
  for(j in colnames(TME1)[1:50]){
    x=as.numeric(TME1[,j])
    df1=as.data.frame(cbind(x,y))
    corT=cor.test(x,y,method="spearman")
    cor=corT$estimate
    pValue=corT$p.value
    outVector=cbind(outVector,pValue)
    p1=ggplot(df1, aes(x, y)) + 
      xlab(j)+ylab(gene)+
      ggtitle(paste0("Cancer: ",i))+theme(title=element_text(size=10))+
      geom_point()+ geom_smooth(method="lm") + theme_bw()+
      stat_cor(method = 'spearman', aes(x =x, y =y))
    p2=ggMarginal(p1, type = "density", xparams = list(fill = "orange"),yparams = list(fill = "blue"))
    if(pValue<pFilter){
      pdf(file=paste0("GSVA.",i,"_",j,".pdf"),width=5,height=5)
      print(p2)
      dev.off()
    }
  }
  outTab=rbind(outTab,outVector)
}
colNames=c("CancerType","Gene",colnames(TME)[1:2])
colnames(outTab)=colNames
write.table(outTab,file="GSVA.result.txt",sep="\t",row.names=F,quote=F)


############CIBERSORT
library(ggplot2)
library(ggpubr)
library(ggExtra)

pFilter=0.001         #????pֵ????????

#??ȡ?????ļ?
exp=read.table("GeneExp.txt", header=T,sep="\t",row.names=1,check.names=F)
gene=colnames(exp)[1]
#??ȡ????ϸ???????ļ?
TME=read.table("J:\\泛癌\\矩阵处理\\CIBERSORT.result.txt", header=T,sep="\t",row.names=1,check.names=F)
#ȥ????????Ʒ
group=sapply(strsplit(row.names(exp),"\\-"),"[",4)
group=sapply(strsplit(group,""),"[",1)
group=gsub("2","1",group)
exp=exp[group==0,]
#??Ʒȡ????
sameSample=intersect(row.names(TME),row.names(exp))
TME=TME[sameSample,]
exp=exp[sameSample,]

#?????Լ???
outTab=data.frame()
#??????????ѭ??
for(i in unique(exp[,"CancerType"])){
  exp1=exp[(exp[,"CancerType"]==i),]
  TME1=TME[(TME[,"CancerType"]==i),]
  y=as.numeric(exp1[,1])
  outVector=data.frame(i,gene)
  #??????ϸ??ѭ??
  for(j in colnames(TME1)[1:22]){
    x=as.numeric(TME1[,j])
    if(sd(x)>0.01){
      df1=as.data.frame(cbind(x,y))
      corT=cor.test(x,y,method="spearman")
      cor=corT$estimate
      pValue=corT$p.value
      outVector=cbind(outVector,pValue)
      p1=ggplot(df1, aes(x, y)) + 
        xlab(j)+ylab(gene)+
        ggtitle(paste0("Cancer: ",i))+theme(title=element_text(size=10))+
        geom_point()+ geom_smooth(method="lm") + theme_bw()+
        stat_cor(method = 'spearman', aes(x =x, y =y))
      p2=ggMarginal(p1, type = "density", xparams = list(fill = "orange"),yparams = list(fill = "blue"))
      if(pValue<pFilter){
        pdf(file=paste0("estimateCor.",i,"_",j,".pdf"),width=5,height=5)
        print(p2)
        dev.off()
      }
    }
    else{
      outVector=cbind(outVector,pValue=1)
    }
  }
  outTab=rbind(outTab,outVector)
}
colNames=c("CancerType","Gene",colnames(TME)[1:22])
colnames(outTab)=colNames
write.table(outTab,file="CIBERSORTcor.result.txt",sep="\t",row.names=F,quote=F)

#############GSEA
library(limma)
library(org.Hs.eg.db)
library(clusterProfiler)
library(enrichplot)

gene="IRF"                               #????????
gmtFile="J:\\泛癌\\矩阵处理\\c2.cp.kegg.v7.1.symbols.gmt"          #???????ļ?

#????gmt?ļ?
gmt=read.gmt(gmtFile)

#??ȡĿ¼?µ??????????????ļ?
setwd("J:\\泛癌\\矩阵处理") 
files=dir()
files=grep("^symbol.",files,value=T)


for(i in files){
  #??ȡ?????????ļ?
  rt=read.table(i,sep="\t",header=T,check.names=F)
  CancerType=gsub("^symbol\\.|\\.txt$","",i)
  
  #????һ??????ռ?˶??У?ȡ??ֵ
  rt=as.matrix(rt)
  rownames(rt)=rt[,1]
  exp=rt[,2:ncol(rt)]
  dimnames=list(rownames(exp),colnames(exp))
  data=matrix(as.numeric(as.matrix(exp)),nrow=nrow(exp),dimnames=dimnames)
  data=avereps(data)
  #ɾ????????Ʒ
  group=sapply(strsplit(colnames(data),"\\-"),"[",4)
  group=sapply(strsplit(group,""),"[",1)
  group=gsub("2","1",group)
  data=data[,group==0]
  
  #??Ŀ??????????Ʒ?ֳɸߵͱ???��??
  dataL=data[,(data[gene,]<=median(data[gene,]))]
  dataH=data[,(data[gene,]>median(data[gene,]))]
  meanL=rowMeans(dataL)
  meanH=rowMeans(dataH)
  meanL[meanL<0.00001]=0.00001
  meanH[meanH<0.00001]=0.00001
  logFC=log2(meanH/meanL)
  logFC=sort(logFC,decreasing=T)
  
  #????????
  kk=GSEA(logFC,TERM2GENE=gmt, nPerm=100,pvalueCutoff = 1)
  kkTab=as.data.frame(kk)
  kkTab=kkTab[kkTab$pvalue<0.05,]
  write.table(kkTab,file=paste0("Term.",CancerType,".txt"),sep="\t",quote=F,row.names = F)
  
  #??????????ͼ??
  termNum=5
  if(nrow(kkTab)>=termNum){
    gseaplot=gseaplot2(kk, row.names(kkTab)[1:termNum],base_size =8)
    pdf(file=paste0("J:\\泛癌\\IRF\\GSEA_Term.",CancerType,".pdf"),width=6,height=4.5)
    print(gseaplot)
    dev.off()
  }
}


#############CO-EXPRESSION
library(limma)

gene="IRF"            #???????ƣ??ĳ??Լ??о??Ļ???

geneRT=read.table("J:\\泛癌\\矩阵处理\\gene.txt",sep="\t",header=F)                 #??ȡ?????????ļ?
files=dir()
files=grep("^symbol.",files,value=T)

#??????????ѭ???????????Լ???
outTab=data.frame()
corTab=data.frame()
sameGenes=c()
for(i in files){
  #??ȡ?????ļ?
  CancerType=gsub("^symbol\\.|\\.txt$","",i)
  rt=read.table(i, header=T,sep="\t",check.names=F)
  #????һ??????ռ?˶??У?ȡ??ֵ
  rt=as.matrix(rt)
  rownames(rt)=rt[,1]
  exp=rt[,2:ncol(rt)]
  dimnames=list(rownames(exp),colnames(exp))
  data=matrix(as.numeric(as.matrix(exp)),nrow=nrow(exp),dimnames=dimnames)
  data=avereps(data)
  
  #ȥ????????Ʒ
  group=sapply(strsplit(colnames(data),"\\-"),"[",4)
  group=sapply(strsplit(group,""),"[",1)
  group=gsub("2","1",group)
  data=data[,group==0]
  #??ȡgene.txt?????????ı???��
  sameGenes=intersect(as.vector(geneRT[,1]),row.names(data))
  data=data[c(sameGenes,gene),]
  
  #?Ի???????ѭ??
  x=as.numeric(data[gene,])
  outVector=data.frame(CancerType)
  corVector=data.frame(CancerType)
  for(j in sameGenes){
    y=as.numeric(data[j,])
    if(sd(y)>0.01){
      corT=cor.test(x,y)
      cor=corT$estimate
      pValue=corT$p.value
      outVector=cbind(outVector,pValue)
      corVector=cbind(corVector,cor)
    }
    else{
      outVector=cbind(outVector,pValue=1)
      corVector=cbind(corVector,cor=0)
    }
  }
  outTab=rbind(outTab,outVector)
  corTab=rbind(corTab,corVector)
}
#?????????Լ???pֵ????
setwd("J:\\泛癌\\IRF") 

colnames(outTab)=c("CancerType",sameGenes)
write.table(outTab,file="geneCor.pvalue.txt",sep="\t",row.names=F,quote=F)
#?????????Խ???
colnames(corTab)=c("CancerType",sameGenes)
write.table(corTab,file="geneCor.cor.txt",sep="\t",row.names=F,quote=F)

library(reshape2)
library(RColorBrewer)

options(stringsAsFactors = F)

up <- read.table("geneCor.pvalue.txt",sep = "\t",check.names = F,header = T,row.names=1)  #??ȡ???Ͻǵ?????
dn <- read.table("geneCor.cor.txt",sep = "\t",check.names = F,header = T,row.names=1)     #??ȡ???½?????
dn=t(dn)
up=t(up)
#??????ɫ
colVector=c("#AB221F","#3878C1","#FFFADD")

#??????????
gene.level <- as.character(rownames(dn)) 
cancer.level <- as.character(colnames(dn))

#????תΪ??
dn.long <- setNames(melt(dn), c('Gene', 'Cancer', 'Frequency'))
dn.long$Categrory <- "DN"
up.long <- setNames(melt(up), c('Gene', 'Cancer', 'Frequency'))
up.long$Categrory <- "UP"

#???½???ɫ
dn.long$range <- cut(dn.long$Frequency, 
                     breaks = seq(floor(min(dn.long$Frequency)),
                                  ceiling(max(dn.long$Frequency)),0.01))
rangeMat1 <- levels(dn.long$range) # ?????ָ?????
rbPal1 <- colorRampPalette(colors = c(colVector[3],"white",colVector[1]))
col.vec1 <- rbPal1(length(rangeMat1)); names(col.vec1) <- rangeMat1
dn.long$color <- col.vec1[as.character(dn.long$range)]

#???Ͻ???ɫ
up.long$range <- cut(up.long$Frequency, breaks = seq(floor(min(up.long$Frequency)),ceiling(max(up.long$Frequency)),0.01)) 
rangeMat2 <- levels(up.long$range)
rbPal2 <- colorRampPalette(colors = c(colVector[3],colVector[2]))
col.vec2 <- rbPal2(length(rangeMat2)); names(col.vec2) <- rangeMat2
up.long$color <- col.vec2[as.character(up.long$range)]

#?ϲ????½Ǻ????Ͻ?
heatmat <- rbind.data.frame(dn.long,up.long) #??????ͼ????
pdf("heatmap_immgene_cor.pdf",width = 7,height = 6)
layout(mat=matrix(c(1,0,1,2,1,0,1,3,1,0),5,2,byrow=T),widths=c(length(cancer.level),2))

#??ͼ????????
par(bty="n", mgp = c(2,0.5,0), mar = c(5.1, 5.5, 3, 3),tcl=-.25,xpd = T)
x=as.numeric(factor(heatmat$Cancer,levels = cancer.level))
y=as.numeric(factor(heatmat$Gene,levels = gene.level))
#?????հ׻???
plot(1,xlim=c(1,length(unique(x))+1),ylim=c(1,length(unique(y))+1),
     xaxs="i", yaxs="i",xaxt="n",yaxt="n",
     type="n",bty="n",xlab="",ylab="",
     main = "Coexpression across cancer types",cex.main=2)
#??????ɫ
for(i in 1:nrow(heatmat)) {
  if(heatmat$Categrory[i]=="DN") polygon(x[i]+c(0,1,1),y[i]+c(0,0,1),col=heatmat$color[i]) #???????Ͻ?
  if(heatmat$Categrory[i]=="UP") {
    polygon(x[i]+c(0,1,0),y[i]+c(0,1,1),col=heatmat$color[i]) #???????½?
    if(heatmat$Frequency[i]<0.001){
      text(x[i]+0.5,y[i]+0.8,"***",cex=0.8)
    }else if(heatmat$Frequency[i]<0.01){
      text(x[i]+0.5,y[i]+0.8,"**",cex=0.8)
    }else if(heatmat$Frequency[i]<0.05){
      text(x[i]+0.5,y[i]+0.8,"*",cex=0.8)
    }
  }
}
#???????Ͱ?֢??
axis(1,at = sort(unique(x)) + 0.5,labels = cancer.level,lty = 0,las = 2)  #????x??????
axis(2,at = sort(unique(y)) + 0.5,labels = gene.level,lty = 0,las = 1)    #????y??????
mtext("Cancer types",side = 1,line = 3.5,cex=1.2)    #x??????

#????ͼ??
par(mar=c(0,0,0,2),xpd = T,cex.axis=1.6)
barplot(rep(1,length(col.vec2)),border = NA, space = 0,ylab="",xlab="",ylim=c(1,length(col.vec2)),horiz=TRUE,
        axes = F, col=col.vec2)  # Loss
axis(4,at=c(1,ceiling(length(col.vec2)/2),length(col.vec2)),c(round(min(up),1),'Pvalue',round(max(up),1)),tick=FALSE)
par(mar=c(0,0,0,2),xpd = T,cex.axis=1.6)
barplot(rep(1,length(col.vec1)),border = NA, space = 0,ylab="",xlab="",ylim=c(1,length(col.vec1)),horiz=TRUE,
        axes = F, col=col.vec1)  # Gain
axis(4,at=c(1,ceiling(length(col.vec1)/2),length(col.vec1)),c(round(min(dn),1),'Cor',round(max(dn),1)),tick=FALSE)
dev.off()

##################
###########
scoreFile="GeneExp.txt"            #score?ļ?
cliFile="J:\\泛癌\\矩阵处理\\bone_metastasis_BRCA.txt"            #?ٴ??????ļ?

#??ȡscore?ļ????????????ļ?????
rt=read.table(scoreFile,sep="\t",header=T,check.names=F,row.names=1)
data=as.matrix(rt)
row.names(data) =  substring(row.names(data),1,15)

#??ȡ?ٴ??????ļ?
cli=read.table(cliFile,sep="\t",header=T,check.names=F,row.names=1)

row.names(cli) =  substring(row.names(cli),1,15)

#?ϲ?????
samSample=intersect(row.names(data),row.names(cli))
data=data[samSample,]
cli=cli[samSample,]
rt=cbind(data,cli)

rt = rt[,-c(2,3)]

data = rt

data =as.data.frame(data)

colnames(data)=c("score","clinical","2")

library(ggstatsplot)

data$score = as.numeric(data$score)

pdf(file="BRCA_bone_metastasis.pdf",width=6,height=6)
ggbetweenstats(
  data = data,
  plot.type = 'box',
  x = clinical,
  y = score,
  pairwise.comparisons = T,
  mean.plotting = F,
  messages = T,
  type = 'p',
  palette = 'Set1') + 
  scale_y_continuous(breaks = seq(3, 8, by = 1))+
  theme_classic()+
  theme(legend.position = c(.2,.8))
dev.off()

###########
scoreFile="GeneExp.txt"            #score?ļ?
cliFile="J:\\泛癌\\矩阵处理\\bone_metastasis_PRAD.txt"            #?ٴ??????ļ?

#??ȡscore?ļ????????????ļ?????
rt=read.table(scoreFile,sep="\t",header=T,check.names=F,row.names=1)
data=as.matrix(rt)
row.names(data) =  substring(row.names(data),1,15)

#??ȡ?ٴ??????ļ?
cli=read.table(cliFile,sep="\t",header=T,check.names=F,row.names=1)

row.names(cli) =  substring(row.names(cli),1,15)

#?ϲ?????
samSample=intersect(row.names(data),row.names(cli))
data=data[samSample,]
cli=cli[samSample,]
rt=cbind(data,cli)

rt = rt[,-c(2,3)]

data = rt

data =as.data.frame(data)

colnames(data)=c("score","clinical","2")

library(ggstatsplot)

data$score = as.numeric(data$score)

pdf(file="PRAD_bone_metastasis.pdf",width=6,height=6)
ggbetweenstats(
  data = data,
  plot.type = 'box',
  x = clinical,
  y = score,
  pairwise.comparisons = T,
  mean.plotting = F,
  messages = T,
  type = 'p',
  palette = 'Set1') + 
  scale_y_continuous(breaks = seq(3, 8, by = 1))+
  theme_classic()+
  theme(legend.position = c(.2,.8))
dev.off()

###########
scoreFile="GeneExp.txt"            #score?ļ?
cliFile="J:\\泛癌\\矩阵处理\\bone_metastasis_MESO.txt"            #?ٴ??????ļ?

#??ȡscore?ļ????????????ļ?????
rt=read.table(scoreFile,sep="\t",header=T,check.names=F,row.names=1)
data=as.matrix(rt)
row.names(data) =  substring(row.names(data),1,15)

#??ȡ?ٴ??????ļ?
cli=read.table(cliFile,sep="\t",header=T,check.names=F,row.names=1)

row.names(cli) =  substring(row.names(cli),1,15)

#?ϲ?????
samSample=intersect(row.names(data),row.names(cli))
data=data[samSample,]
cli=cli[samSample,]
rt=cbind(data,cli)

rt = rt[,-c(2,3)]

data = rt

data =as.data.frame(data)

colnames(data)=c("score","clinical","2")

library(ggstatsplot)

data$score = as.numeric(data$score)

pdf(file="MESO_bone_metastasis.pdf",width=6,height=6)
ggbetweenstats(
  data = data,
  plot.type = 'box',
  x = clinical,
  y = score,
  pairwise.comparisons = T,
  mean.plotting = F,
  messages = T,
  type = 'p',
  palette = 'Set1') + 
  scale_y_continuous(breaks = seq(3, 8, by = 1))+
  theme_classic()+
  theme(legend.position = c(.2,.8))
dev.off()

###########
scoreFile="eGeneExp.txt"            #score?ļ?
cliFile="J:\\泛癌\\矩阵处理\\bone_metastasis_BLCA.txt"            #?ٴ??????ļ?

#??ȡscore?ļ????????????ļ?????
rt=read.table(scoreFile,sep="\t",header=T,check.names=F,row.names=1)
data=as.matrix(rt)
row.names(data) =  substring(row.names(data),1,15)

#??ȡ?ٴ??????ļ?
cli=read.table(cliFile,sep="\t",header=T,check.names=F,row.names=1)

row.names(cli) =  substring(row.names(cli),1,15)

#?ϲ?????
samSample=intersect(row.names(data),row.names(cli))
data=data[samSample,]
cli=cli[samSample,]
rt=cbind(data,cli)

rt = rt[,-c(2,3)]

data = rt

data =as.data.frame(data)

colnames(data)=c("score","clinical","2")

library(ggstatsplot)

data$score = as.numeric(data$score)

pdf(file="BLCA_bone_metastasis.pdf",width=6,height=6)
ggbetweenstats(
  data = data,
  plot.type = 'box',
  x = clinical,
  y = score,
  pairwise.comparisons = T,
  mean.plotting = F,
  messages = T,
  type = 'p',
  palette = 'Set1') + 
  scale_y_continuous(breaks = seq(3, 8, by = 1))+
  theme_classic()+
  theme(legend.position = c(.2,.8))
dev.off()

###########
scoreFile="GeneExp.txt"            #score?ļ?
cliFile="J:\\泛癌\\矩阵处理\\PAM50_BRCA.txt"            #?ٴ??????ļ?

#??ȡscore?ļ????????????ļ?????
rt=read.table(scoreFile,sep="\t",header=T,check.names=F,row.names=1)
data=as.matrix(rt)
row.names(data) =  substring(row.names(data),1,15)

#??ȡ?ٴ??????ļ?
cli=read.table(cliFile,sep="\t",header=T,check.names=F,row.names=1)

row.names(cli) =  substring(row.names(cli),1,15)

#?ϲ?????
samSample=intersect(row.names(data),row.names(cli))
data=data[samSample,]
cli=cli[samSample,]
rt=cbind(data,cli)

rt = rt[,-c(2,3)]

data = rt

data =as.data.frame(data)

colnames(data)=c("score","clinical","2")

library(ggstatsplot)

data$score = as.numeric(data$score)

pdf(file="PAM50_BRCA.pdf",width=6,height=6)
ggbetweenstats(
  data = data,
  plot.type = 'box',
  x = clinical,
  y = score,
  ylab = "Gene expression",
  pairwise.comparisons = T,
  mean.plotting = F,
  messages = T,
  type = 'p',
  palette = 'Set1') + 
  scale_y_continuous(breaks = seq(3, 8, by = 1))+
  theme_classic()+
  theme(legend.position = c(.9,.7))
dev.off()
